# Supplementary material for: Poly[μ-2,3-dihydroxy­propan-1-olato-sodium]
Source: Acta Crystallogr Sect E Struct Rep Online. 2010 May 12;66(Pt 6):m634–5. doi: 10.1107/S1600536810016077 (PMC2979472; doi:10.1107/S1600536810016077)
Supplement: Supplementary file 1 [file e-66-0m634-sup1.cif]

##############################################################################
###                                                                        ###
###        Electronic paper (Acta Crystallographica Section E)             ###
###                                                                        ###
##############################################################################
#                                                                            #
# This CIF contains the data in a paper accepted for publication in Acta     #
# Crystallographica Section E. It conforms to the requirements of Notes      #
# for Authors for Section E, and has been peer reviewed under the auspices   #
# of the IUCr Commission on Journals.                                        #
#                                                                            #
# Full details of the Crystallographic Information File format               #
# are given in the paper "The Crystallographic Information File (CIF):       #
# a New Standard Archive File for Crystallography" by S. R. Hall, F. H.      #
# Allen and I. D. Brown [Acta Cryst. (1991), A47, 655-685].                  #
#                                                                            #
# The current version of the core CIF dictionary is obtainable from          #
# ftp://ftp.iucr.org/pub/cif_core.dic. The current version number is 2.4.    #
#                                                                            #
# Software is freely available for graphical display of the structure(s) in  #
# this CIF.  For information consult the CIF home page http://www.iucr.org/  #
# cif/home.html                                                              #
#                                                                            #
# This file may be used for bona fide research purposes within the           #
# scientific community so long as proper attribution is given to the journal # 
# article from which it was obtained.                                        #
#                                                                            #
##############################################################################
                                             
data_global
_audit_creation_method     'manual editing of SHELXL template'
_journal_date_recd_electronic     2010-03-29
_journal_date_accepted     2010-04-30
_journal_name_full     'Acta Crystallographica, Section E'
_journal_year     2010
_journal_volume     66
_journal_issue      6
_journal_page_first     m634
_journal_page_last     m635
_journal_paper_category     QM
_journal_coeditor_code     TK2652
_publ_contact_author_name     'Dr Gabriele Schatte'
_publ_contact_author_address
; Saskatchewan Structural Sciences Centre
  University of Saskatchewan
  Saskatoon, Saskatchewan S7N 5C9
  Canada
;
_publ_contact_author_email     gabriele.schatte@usask.ca
_publ_contact_author_fax     '001 306 966 1702'
_publ_contact_author_phone     '001 306 966 1717'
_publ_section_title
;
Poly[\m-2,3-dihydroxypropan-1-olato-sodium]
;
loop_
    _publ_author_name
    _publ_author_footnote
    _publ_author_address
    'Schatte, Gabriele' .
; Saskatchewan Structural Sciences Centre
  University of Saskatchewan
  Saskatoon, Saskatchewan
  Canada S7N 5C9
;
    'Shen, Jianheng' .
; Department of Food and Bioresources
  University of Saskatchewan
  Saskatoon, Saskatchewan
  Canada S7N 5A8
;
    'Reaney, Martin' .
; Department of Food and Bioresources
  University of Saskatchewan
  Saskatoon, Saskatchewan
  Canada S7N 5A8
;
    'Sammynaiken, Ramaswami' .
; Saskatchewan Structural Sciences Centre
  University of Saskatchewan
  Saskatoon, Saskatchewan
  Canada S7N 5C9
;
_publ_section_synopsis     .
data_I
_audit_creation_method     SHELXL97
_chemical_name_systematic
;
Poly[\m-2,3-dihydroxypropan-1-olato-sodium]
;
_chemical_name_common     ?
_chemical_formula_moiety     'C3 H7 Na O3'
_chemical_formula_sum     'C3 H7 Na O3'
_chemical_formula_iupac     '[Na (C3 H7 O3)]'
_chemical_formula_weight     114.08
_chemical_melting_point     ?
_symmetry_cell_setting     monoclinic
_symmetry_space_group_name_H-M     'P 21/c'
_symmetry_space_group_name_Hall     '-P 2ybc'
loop_
    _symmetry_equiv_pos_as_xyz
    'x, y, z'
    '-x, y+1/2, -z+1/2'
    '-x, -y, -z'
    'x, -y-1/2, z-1/2'
_cell_length_a     8.1117(4)
_cell_length_b     6.1559(3)
_cell_length_c     9.4882(5)
_cell_angle_alpha     90.00
_cell_angle_beta     100.113(3)
_cell_angle_gamma     90.00
_cell_volume     466.43(4)
_cell_formula_units_Z     4
_cell_measurement_reflns_used     1052
_cell_measurement_theta_min     1.00
_cell_measurement_theta_max     27.48
_cell_measurement_temperature     183(2)
_cell_measurement_pressure     100
_exptl_crystal_description     plate
_exptl_crystal_colour     colourless
_exptl_crystal_size_max     0.25
_exptl_crystal_size_mid     0.25
_exptl_crystal_size_min     0.13
_exptl_crystal_density_diffrn     1.624
_exptl_crystal_density_meas     ?
_exptl_crystal_density_method     'not measured'
_exptl_crystal_F_000     240
_exptl_absorpt_coefficient_mu     0.216
_exptl_absorpt_correction_type     multi-scan
_exptl_absorpt_process_details     '(SCALEPACK; Otwinowski & Minor, 1997)'
_exptl_absorpt_correction_T_min     0.9479
_exptl_absorpt_correction_T_max     0.9724
_exptl_special_details
;
;
_diffrn_ambient_temperature     183(2)
_diffrn_radiation_type     MoK\a
_diffrn_radiation_wavelength     0.71073
_diffrn_radiation_source     'fine-focus sealed tube'
_diffrn_radiation_monochromator     'horizonally mounted graphite crystal'
_diffrn_measurement_device_type     'Bruker--Nonius KappaCCD four-circle'
_diffrn_measurement_device     '95mm CCD camera on \k-goniostat'
_diffrn_measurement_method     '\w scans with \k offsets'
_diffrn_detector_area_resol_mean     9
_diffrn_reflns_number     1963
_diffrn_reflns_av_R_equivalents     0.0164
_diffrn_reflns_av_sigmaI/netI     0.0293
_diffrn_reflns_theta_min     3.96
_diffrn_reflns_theta_max     27.47
_diffrn_reflns_theta_full     27.47
_diffrn_measured_fraction_theta_max     0.991
_diffrn_measured_fraction_theta_full     0.991
_diffrn_reflns_limit_h_min     -10
_diffrn_reflns_limit_h_max     10
_diffrn_reflns_limit_k_min     -7
_diffrn_reflns_limit_k_max     7
_diffrn_reflns_limit_l_min     -12
_diffrn_reflns_limit_l_max     12
_diffrn_standards_number     ?
_diffrn_standards_interval_count     ?
_diffrn_standards_interval_time     ?
_diffrn_standards_decay_%     0
_refine_special_details
;
Refinement of <i>F</i>^2^ against ALL reflections. The weighted <i>R</i>-factor
wR and goodness of fit <i>S</i> are based on <i>F</i>^2^, conventional
<i>R</i>-factors <i>R </i>are based on <i>F</i>, with <i>F</i> set to zero for
negative <i>F</i>^2^. The threshold expression of <i>F</i>^2^ >
\s(<i>F</i>^2^) is used only for calculating <i>R</i>-factors(gt) etc. and is
not relevant to the choice of reflections for refinement. <i>R</i>-factors
based on <i>F</i>^2^ are statistically about twice as large as those based on
<i>F</i>, and <i>R</i>- factors based on ALL data will be even larger.
;
_reflns_number_total     1058
_reflns_number_gt     953
_reflns_threshold_expression     I>2\s(I)
_refine_ls_structure_factor_coef     Fsqd
_refine_ls_matrix_type     full
_refine_ls_R_factor_all     0.0296
_refine_ls_R_factor_gt     0.0260
_refine_ls_wR_factor_gt     0.0656
_refine_ls_wR_factor_ref     0.0678
_refine_ls_goodness_of_fit_ref     1.067
_refine_ls_restrained_S_all     1.067
_refine_ls_number_reflns     1058
_refine_ls_number_parameters     72
_refine_ls_number_restraints     0
_refine_ls_number_constraints     0
_refine_ls_hydrogen_treatment     mixed
_refine_ls_weighting_scheme     calc
_refine_ls_weighting_details
          'calc w=1/[\s^2^(Fo^2^)+(0.0234P)^2^+0.217P] where P=(Fo^2^+2Fc^2^)/3'
_atom_sites_solution_hydrogens     geom
_atom_sites_solution_primary     direct
_atom_sites_solution_secondary     difmap
_refine_ls_shift/su_max     0.000
_refine_ls_shift/su_mean     0.000
_refine_diff_density_max     0.340
_refine_diff_density_min     -0.216
_refine_ls_extinction_method     none
_refine_ls_extinction_coef     ?
loop_
    _atom_type_symbol
    _atom_type_description
    _atom_type_scat_dispersion_real
    _atom_type_scat_dispersion_imag
    _atom_type_scat_source
    'C' 'C' 0.0033 0.0016
                         'International Tables Vol C Tables 4.2.6.8 and 6.1.1.4'
    'H' 'H' 0.0000 0.0000
                         'International Tables Vol C Tables 4.2.6.8 and 6.1.1.4'
    'O' 'O' 0.0106 0.0060
                         'International Tables Vol C Tables 4.2.6.8 and 6.1.1.4'
    'Na' 'Na' 0.0362 0.0249
                         'International Tables Vol C Tables 4.2.6.8 and 6.1.1.4'
_computing_data_collection
;
<i>COLLECT</i> (Nonius, 1998)
;
_computing_cell_refinement
;
<i>DENZO/SCALEPACK</i> (Otwinowski & Minor, 1997)
;
_computing_data_reduction
;
<i>DENZO/SCALEPACK</i> (Otwinowski & Minor, 1997)
;
_computing_structure_solution
;
<i>SIR97</i> (Altomare <i>et al.</i>,  1999)
;
_computing_structure_refinement     'SHELXL97 (Sheldrick, 2008)'
_computing_molecular_graphics
;
<i>CAMERON</i> (Watkin <i>et al.</i>,  1993) and
<i>ORTEP</i> (in <i>SHELXTL-NT</i>; Sheldrick, 2008)
;
_computing_publication_material     '<i>publCIF</i> (Westrip, 2010)'
loop_
    _atom_site_type_symbol
    _atom_site_label
    _atom_site_fract_x
    _atom_site_fract_y
    _atom_site_fract_z
    _atom_site_U_iso_or_equiv
    _atom_site_adp_type
    _atom_site_calc_flag
    _atom_site_refinement_flags
    _atom_site_occupancy
    _atom_site_disorder_assembly
    _atom_site_disorder_group
    O O1 0.14472(10) 0.45332(13) 0.38811(9) 0.01321(19) Uani d . 1 . .
    O O2 0.06200(10) -0.00441(13) 0.35060(9) 0.01191(19) Uani d . 1 . .
    H H2 -0.009(2) -0.029(3) 0.273(2) 0.041(5) Uiso d . 1 . .
    O O3 0.29537(11) -0.26839(14) 0.23818(9) 0.0148(2) Uani d . 1 . .
    H H3 0.248(2) -0.352(3) 0.292(2) 0.039(5) Uiso d . 1 . .
    C C1 0.26407(14) 0.28434(18) 0.40749(12) 0.0131(2) Uani d . 1 . .
    H H1A 0.2830 0.2379 0.5089 0.016 Uiso calc R 1 . .
    H H1B 0.3715 0.3403 0.3864 0.016 Uiso calc R 1 . .
    C C2 0.21073(13) 0.08815(18) 0.31254(12) 0.0112(2) Uani d . 1 . .
    H H2A 0.1843 0.1381 0.2108 0.013 Uiso calc R 1 . .
    C C3 0.34809(14) -0.08287(19) 0.32497(13) 0.0145(2) Uani d . 1 . .
    H H3A 0.4485 -0.0189 0.2951 0.017 Uiso calc R 1 . .
    H H3B 0.3792 -0.1287 0.4262 0.017 Uiso calc R 1 . .
    Na Na1 -0.08654(6) 0.26587(7) 0.46569(5) 0.01393(15) Uani d . 1 . .
loop_
    _atom_site_aniso_label
    _atom_site_aniso_U_11
    _atom_site_aniso_U_22
    _atom_site_aniso_U_33
    _atom_site_aniso_U_12
    _atom_site_aniso_U_13
    _atom_site_aniso_U_23
    O1 0.0163(4) 0.0087(4) 0.0148(4) 0.0023(3) 0.0031(3) -0.0006(3)
    O2 0.0120(4) 0.0120(4) 0.0125(4) -0.0011(3) 0.0040(3) 0.0004(3)
    O3 0.0188(4) 0.0101(4) 0.0169(4) -0.0001(3) 0.0066(3) -0.0019(3)
    C1 0.0140(5) 0.0101(5) 0.0150(5) 0.0012(4) 0.0015(4) -0.0006(4)
    C2 0.0118(5) 0.0105(5) 0.0121(5) -0.0004(4) 0.0043(4) 0.0008(4)
    C3 0.0134(5) 0.0109(5) 0.0195(6) 0.0004(4) 0.0035(4) -0.0025(4)
    Na1 0.0186(3) 0.0108(2) 0.0133(2) 0.00036(17) 0.00535(18) -0.00017(17)
_geom_special_details
;
All esds (except the esd in the dihedral angle between two l.s. planes) are
estimated using the full covariance matrix. The cell esds are taken into
account individually in the estimation of esds in distances, angles and
torsion angles; correlations between esds in cell parameters are only used
when they are defined by crystal symmetry. An approximate (isotropic)
treatment of cell esds is used for estimating esds involving l.s. planes.
;
loop_
    _geom_bond_atom_site_label_1
    _geom_bond_atom_site_label_2
    _geom_bond_site_symmetry_2
    _geom_bond_distance
    _geom_bond_publ_flag
    O1 C1 . 1.4108(13) ?
    O1 Na1 . 2.4243(10) yes
    O2 C2 . 1.4366(13) ?
    O2 Na1 . 2.4237(9) yes
    O2 H2 . 0.868(19) ?
    O3 C3 . 1.4288(14) ?
    O3 H3 . 0.86(2) ?
    C1 C2 . 1.5233(15) ?
    C1 Na1 . 2.9929(13) ?
    C1 H1A . 0.9900 ?
    C1 H1B . 0.9900 ?
    C2 C3 . 1.5224(15) ?
    C2 H2A . 1.0000 ?
    C3 H3A . 0.9900 ?
    C3 H3B . 0.9900 ?
    Na1 O1 3_566 2.3163(9) yes
    Na1 O3 2 2.3462(10) yes
    Na1 O2 3_556 2.3551(9) yes
    Na1 O2 2 3.3549(10) yes
    Na1 O3 3_556 3.5265(10) yes
    Na1 O1 2_545 3.8258(10) yes
loop_
    _geom_angle_atom_site_label_1
    _geom_angle_atom_site_label_2
    _geom_angle_atom_site_label_3
    _geom_angle_site_symmetry_1
    _geom_angle_site_symmetry_3
    _geom_angle
    _geom_angle_publ_flag
    C1 O1 Na1 . 3_566 132.80(7) ?
    C1 O1 Na1 . . 99.17(7) ?
    Na1 O1 Na1 3_566 . 85.61(3) ?
    C2 O2 Na1 . 3_556 119.44(6) ?
    C2 O2 Na1 . . 110.30(6) ?
    Na1 O2 Na1 3_556 . 96.88(3) ?
    C2 O2 H2 . . 108.5(13) ?
    Na1 O2 H2 3_556 . 118.0(13) ?
    Na1 O2 H2 . . 101.2(13) ?
    C3 O3 Na1 . 2_545 120.20(7) ?
    C3 O3 H3 . . 104.9(13) ?
    Na1 O3 H3 2_545 . 102.2(12) ?
    O1 C1 C2 . . 112.98(9) ?
    O1 C1 Na1 . . 53.10(5) ?
    C2 C1 Na1 . . 84.18(6) ?
    O1 C1 H1A . . 109.0 ?
    C2 C1 H1A . . 109.0 ?
    Na1 C1 H1A . . 78.4 ?
    O1 C1 H1B . . 109.0 ?
    C2 C1 H1B . . 109.0 ?
    Na1 C1 H1B . . 161.7 ?
    H1A C1 H1B . . 107.8 ?
    O2 C2 C3 . . 109.99(9) ?
    O2 C2 C1 . . 109.25(9) ?
    C3 C2 C1 . . 111.99(9) ?
    O2 C2 H2A . . 108.5 ?
    C3 C2 H2A . . 108.5 ?
    C1 C2 H2A . . 108.5 ?
    O3 C3 C2 . . 111.54(9) ?
    O3 C3 H3A . . 109.3 ?
    C2 C3 H3A . . 109.3 ?
    O3 C3 H3B . . 109.3 ?
    C2 C3 H3B . . 109.3 ?
    H3A C3 H3B . . 108.0 ?
    O1 Na1 O3 3_566 2 111.55(4) ?
    O1 Na1 O2 3_566 3_556 93.81(3) ?
    O3 Na1 O2 2 3_556 120.25(3) ?
    O1 Na1 O2 3_566 . 162.14(4) ?
    O3 Na1 O2 2 . 84.89(3) ?
    O2 Na1 O2 3_556 . 83.12(3) ?
    O1 Na1 O1 3_566 . 94.39(3) ?
    O3 Na1 O1 2 . 106.12(3) ?
    O2 Na1 O1 3_556 . 125.50(3) ?
    O2 Na1 O1 . . 73.59(3) ?
    O1 Na1 C1 3_566 . 112.47(3) ?
    O3 Na1 C1 2 . 115.04(4) ?
    O2 Na1 C1 3_556 . 101.71(3) ?
    O2 Na1 C1 . . 51.63(3) ?
    O1 Na1 C1 . . 27.73(3) ?
loop_
    _geom_torsion_atom_site_label_1
    _geom_torsion_atom_site_label_2
    _geom_torsion_atom_site_label_3
    _geom_torsion_atom_site_label_4
    _geom_torsion_site_symmetry_1
    _geom_torsion_site_symmetry_2
    _geom_torsion_site_symmetry_3
    _geom_torsion_site_symmetry_4
    _geom_torsion
    _geom_torsion_publ_flag
    Na1 O1 C1 C2 3_566 . . . 155.38(7) ?
    Na1 O1 C1 C2 . . . . 62.86(9) ?
    Na1 O1 C1 Na1 3_566 . . . 92.51(8) ?
    Na1 O2 C2 C3 3_556 . . . 35.83(11) ?
    Na1 O2 C2 C3 . . . . 146.65(7) ?
    Na1 O2 C2 C1 3_556 . . . -87.48(9) ?
    Na1 O2 C2 C1 . . . . 23.34(10) ?
    O1 C1 C2 O2 . . . . -63.28(12) ?
    Na1 C1 C2 O2 . . . . -17.61(7) ?
    O1 C1 C2 C3 . . . . 174.62(9) ?
    Na1 C1 C2 C3 . . . . -139.72(8) ?
    Na1 O3 C3 C2 2_545 . . . 25.87(12) ?
    O2 C2 C3 O3 . . . . 56.91(12) ?
    C1 C2 C3 O3 . . . . 178.59(9) ?
    C2 O2 Na1 O1 . . . 3_566 -43.92(14) ?
    Na1 O2 Na1 O1 3_556 . . 3_566 81.00(12) ?
    C2 O2 Na1 O3 . . . 2 113.73(7) ?
    Na1 O2 Na1 O3 3_556 . . 2 -121.34(4) ?
    C2 O2 Na1 O2 . . . 3_556 -124.92(7) ?
    Na1 O2 Na1 O2 3_556 . . 3_556 0.0 ?
    C2 O2 Na1 O1 . . . . 5.26(6) ?
    Na1 O2 Na1 O1 3_556 . . . 130.18(4) ?
    C2 O2 Na1 C1 . . . . -14.05(6) ?
    Na1 O2 Na1 C1 3_556 . . . 110.87(4) ?
    C1 O1 Na1 O1 . . . 3_566 132.68(7) ?
    Na1 O1 Na1 O1 3_566 . . 3_566 0.0 ?
    C1 O1 Na1 O3 . . . 2 -113.39(6) ?
    Na1 O1 Na1 O3 3_566 . . 2 113.93(4) ?
    C1 O1 Na1 O2 . . . 3_556 34.84(8) ?
    Na1 O1 Na1 O2 3_566 . . 3_556 -97.85(4) ?
    C1 O1 Na1 O2 . . . . -33.86(6) ?
    Na1 O1 Na1 O2 3_566 . . . -166.54(4) ?
    Na1 O1 Na1 C1 3_566 . . . -132.68(7) ?
    O1 C1 Na1 O1 . . . 3_566 -52.49(8) ?
    C2 C1 Na1 O1 . . . 3_566 -177.05(6) ?
    O1 C1 Na1 O3 . . . 2 76.71(7) ?
    C2 C1 Na1 O3 . . . 2 -47.85(7) ?
    O1 C1 Na1 O2 . . . 3_556 -151.64(6) ?
    C2 C1 Na1 O2 . . . 3_556 83.80(6) ?
    O1 C1 Na1 O2 . . . . 137.03(7) ?
    C2 C1 Na1 O2 . . . . 12.47(5) ?
    C2 C1 Na1 O1 . . . . -124.56(9) ?
loop_
    _geom_hbond_atom_site_label_D
    _geom_hbond_atom_site_label_H
    _geom_hbond_atom_site_label_A
    _geom_hbond_site_symmetry_A
    _geom_hbond_distance_DH
    _geom_hbond_distance_HA
    _geom_hbond_distance_DA
    _geom_hbond_angle_DHA
    _geom_hbond_publ_flag
    O2 H2 O1 2_545 0.865(18) 1.723(18) 2.5837(12) 173.0(18) y
    O3 H3 O1 1_545 0.857(18) 1.804(18) 2.6575(12) 173.7(19) y
