# Supplementary material for: Poly[μ-2,3-dihydroxy­propan-1-olato-sodium]
Source: Acta Crystallogr Sect E Struct Rep Online. 2010 May 12;66(Pt 6):m634–5. doi: 10.1107/S1600536810016077 (PMC2979472; doi:10.1107/S1600536810016077)
Supplement: Supplementary file 2 [file e-66-0m634-Isup2.hkl]

# 
# h,k,l, Fc-squared, Fo-squared, sigma(Fo-squared) and status flag 
# 
data_I
_shelx_title ' Compound mrjs0801 in P21/c' 
_shelx_refln_list_code          4 
_shelx_F_calc_maximum       61.97 
_exptl_crystal_F_000       240.00 
_reflns_d_resolution_high  0.7704 
 
loop_ 
 _symmetry_equiv_pos_as_xyz 
 'x, y, z' 
 '-x, y+1/2, -z+1/2' 
 '-x, -y, -z' 
 'x, -y-1/2, z-1/2' 
 
_cell_length_a     8.1117 
_cell_length_b     6.1559 
_cell_length_c     9.4882 
_cell_angle_alpha  90.000 
_cell_angle_beta  100.113 
_cell_angle_gamma  90.000 
 
_shelx_F_squared_multiplier     1.000 
 
loop_ 
 _refln_index_h 
 _refln_index_k 
 _refln_index_l 
 _refln_F_squared_calc 
 _refln_F_squared_meas 
 _refln_F_squared_sigma 
 _refln_observed_status 
   2   0   0     1302.74     1220.45     28.49 o 
   3   0   0      200.40      175.59      4.66 o 
   4   0   0      226.81      220.93      5.59 o 
   5   0   0     1272.77     1232.76     28.20 o 
   6   0   0      345.29      351.00      9.17 o 
   7   0   0      147.48      144.67      4.68 o 
   8   0   0       78.34       73.02      4.29 o 
   9   0   0       28.52       24.82      1.63 o 
  10   0   0        5.73        6.98      1.06 o 
   1   1   0      256.33      248.61      4.20 o 
   2   1   0        1.73        0.65      0.12 o 
   3   1   0     1294.35     1233.44     20.00 o 
   4   1   0     1930.68     1898.33     30.51 o 
   5   1   0        9.73        6.59      0.39 o 
   6   1   0       65.77       69.18      2.91 o 
   7   1   0        1.27        1.45      1.69 o 
   8   1   0      123.83      127.82      3.24 o 
   9   1   0      211.65      218.82      9.37 o 
   0   2   0      154.85      129.11      4.70 o 
   1   2   0      129.30      152.06      3.06 o 
   2   2   0      589.49      596.92      9.76 o 
   3   2   0      387.22      400.39      6.03 o 
   4   2   0      127.96      137.16      3.11 o 
   5   2   0      948.02      912.43     14.91 o 
   6   2   0      477.16      476.32      8.38 o 
   7   2   0       23.86       19.83      2.62 o 
   8   2   0        0.09       -0.15      0.19 o 
   9   2   0        0.20       -0.01      1.54 o 
  10   2   0      187.44      192.97     12.20 o 
   1   3   0     1026.69     1028.93     24.47 o 
   2   3   0     1937.90     1970.80     44.12 o 
   3   3   0      262.41      247.53      3.98 o 
   4   3   0       61.10       58.86      1.18 o 
   5   3   0       11.89       11.92      0.86 o 
   6   3   0       83.13       85.59      1.94 o 
   7   3   0        3.98        3.43      0.74 o 
   8   3   0       12.38       11.45      1.52 o 
   9   3   0      232.05      238.82      7.19 o 
   0   4   0     2405.41     2474.91     80.53 o 
   1   4   0      999.34      987.29     19.09 o 
   2   4   0       86.95       79.38      1.91 o 
   3   4   0       60.37       64.70      5.07 o 
   4   4   0        9.84        8.37      0.55 o 
   5   4   0      874.07      922.04     16.26 o 
   6   4   0      365.07      371.78      8.66 o 
   7   4   0        1.25        2.49      0.69 o 
   8   4   0       60.84       54.98      2.32 o 
   1   5   0       36.50       36.67      1.59 o 
   2   5   0        6.97        7.61      0.52 o 
   3   5   0      164.84      166.05      4.04 o 
   4   5   0      542.95      540.24     10.11 o 
   5   5   0       52.70       55.88      1.77 o 
   6   5   0        0.04        0.30      0.55 o 
   7   5   0        0.53        0.41      0.70 o 
   8   5   0       86.59       79.47      3.44 o 
   0   6   0      578.24      560.99     21.10 o 
   1   6   0        0.60        0.21      0.41 o 
   2   6   0      175.23      174.50      4.34 o 
   3   6   0        2.09        1.59      0.55 o 
   4   6   0       18.83       20.75      1.48 o 
   5   6   0       52.18       49.51      1.72 o 
   6   6   0        0.28       -0.51      0.51 o 
   1   7   0      121.67      125.89      3.53 o 
   2   7   0       33.44       35.32      1.75 o 
   3   7   0       86.27       89.31      2.75 o 
   4   7   0       88.12       88.26      2.95 o 
   5   7   0       32.47       22.68      1.35 o 
 -10   1   1        2.19        2.33      1.38 o 
  -9   1   1       32.80       29.08      1.68 o 
  -8   1   1       25.06       24.06      2.34 o 
  -7   1   1      405.12      409.46      9.06 o 
  -6   1   1      674.95      671.31     11.58 o 
  -5   1   1       98.53      118.59      2.39 o 
  -4   1   1       11.50       11.13      0.48 o 
  -3   1   1       99.50      126.41      2.37 o 
  -2   1   1      244.47      252.97      4.44 o 
  -1   1   1      488.79      471.01      7.60 o 
   0   1   1       22.10       18.56      0.94 o 
   1   1   1      169.25      140.85      2.33 o 
   2   1   1       37.55       33.94      0.68 o 
   3   1   1      960.02      962.77     20.25 o 
   4   1   1      441.25      470.53      7.50 o 
   5   1   1      262.05      271.04      4.37 o 
   6   1   1      222.95      211.00      5.18 o 
   7   1   1       68.48       69.27      1.74 o 
   8   1   1      360.38      359.27      6.16 o 
   9   1   1       14.50       13.70      0.98 o 
 -10   2   1       78.80       74.97      6.19 o 
  -9   2   1       31.22       31.84      2.84 o 
  -8   2   1      113.40      109.85      2.81 o 
  -7   2   1        6.27        7.02      0.51 o 
  -6   2   1        0.30        0.55      0.49 o 
  -5   2   1      243.85      264.05      4.70 o 
  -4   2   1      292.80      296.96      5.33 o 
  -3   2   1      105.73      127.55      2.62 o 
  -1   2   1       77.32       81.56      1.90 o 
   0   2   1       59.24       61.83      3.02 o 
   1   2   1      240.97      228.87      3.96 o 
   2   2   1      299.67      299.05      5.29 o 
   3   2   1       68.98       55.25      1.27 o 
   4   2   1      217.20      230.52      4.90 o 
   5   2   1        5.76        5.40      0.48 o 
   6   2   1       61.26       59.04      1.80 o 
   7   2   1        1.62        0.63      0.43 o 
   8   2   1        0.16       -0.37      0.37 o 
   9   2   1       66.64       67.92      2.91 o 
  -9   3   1        0.16        1.04      0.38 o 
  -8   3   1       32.23       35.84      1.29 o 
  -7   3   1      112.57      111.10      5.10 o 
  -6   3   1      272.92      268.01      5.15 o 
  -5   3   1      518.48      521.86     15.74 o 
  -4   3   1      133.32      141.84      2.74 o 
  -3   3   1       77.09       71.42      1.54 o 
  -2   3   1      185.73      213.44      4.41 o 
  -1   3   1        7.78        6.38      0.31 o 
   0   3   1      256.88      249.20      9.31 o 
   1   3   1      347.21      340.03      8.56 o 
   2   3   1       10.44        8.41      0.77 o 
   3   3   1      139.30      149.08      2.82 o 
   4   3   1      444.98      446.84      7.13 o 
   5   3   1       46.16       48.81      1.30 o 
   6   3   1       98.71      106.39      6.51 o 
   7   3   1       45.19       44.55      1.72 o 
   8   3   1        8.83        6.09      0.62 o 
   9   3   1       33.68       33.42      1.63 o 
  -9   4   1        1.00        0.67      1.69 o 
  -8   4   1        3.01        1.80      0.77 o 
  -7   4   1       40.31       35.53      1.23 o 
  -6   4   1       45.48       40.23      1.18 o 
  -5   4   1      262.08      248.93      4.28 o 
  -4   4   1       43.54       40.88      1.25 o 
  -3   4   1      586.12      577.84     11.38 o 
  -2   4   1      198.91      206.43      4.37 o 
  -1   4   1       29.11       30.02      1.14 o 
   0   4   1      131.98      136.63      3.96 o 
   1   4   1       70.03       74.54      3.56 o 
   2   4   1      192.39      189.14      7.59 o 
   3   4   1      147.64      144.79      2.83 o 
   4   4   1      235.84      231.10      4.38 o 
   5   4   1        3.97        3.55      0.39 o 
   6   4   1      151.16      141.24      3.48 o 
   7   4   1       18.24       16.96      3.21 o 
   8   4   1        8.75        9.17      2.00 o 
  -8   5   1       33.48       29.68      1.76 o 
  -7   5   1        3.93        3.78      0.78 o 
  -6   5   1        3.18        3.23      0.98 o 
  -5   5   1        9.91       10.53      0.67 o 
  -4   5   1        8.19        6.72      1.07 o 
  -3   5   1      246.05      247.19      6.62 o 
  -2   5   1       15.68       18.27      0.74 o 
  -1   5   1      195.62      198.14      4.50 o 
   0   5   1      174.68      180.28      5.39 o 
   1   5   1      249.40      240.26      5.28 o 
   2   5   1      349.76      345.22      6.42 o 
   3   5   1      305.16      291.81      5.68 o 
   4   5   1       32.20       38.77      1.33 o 
   5   5   1       86.19       89.70      2.43 o 
   6   5   1       25.32       22.69      1.23 o 
   7   5   1        1.31        0.97      0.71 o 
  -6   6   1       31.24       30.83      1.54 o 
  -5   6   1        1.81        1.74      0.42 o 
  -4   6   1       82.16       78.13      2.37 o 
  -3   6   1      268.09      263.35      6.70 o 
  -2   6   1        0.15        0.55      0.89 o 
  -1   6   1      166.41      168.71      7.06 o 
   0   6   1       56.48       55.55      1.88 o 
   1   6   1        1.50        0.68      0.98 o 
   2   6   1        2.18        3.65      0.37 o 
   3   6   1        1.69        2.19      0.47 o 
   4   6   1        6.31        5.93      0.58 o 
   5   6   1       15.26       17.16      0.84 o 
   6   6   1        5.28        5.24      0.79 o 
  -5   7   1      223.02      221.36      8.74 o 
  -4   7   1       67.76       68.79      2.46 o 
  -3   7   1        0.68        0.51      0.37 o 
  -2   7   1        0.20        0.15      0.63 o 
  -1   7   1       58.48       58.50      2.26 o 
   0   7   1      174.68      184.14      6.87 o 
   1   7   1      203.52      214.89      4.74 o 
   2   7   1       38.91       37.45      1.72 o 
   3   7   1        1.28        0.41      0.71 o 
   4   7   1       34.06       34.72      1.65 o 
 -10   0   2        0.00       -0.48      0.68 o 
  -9   0   2      147.61      162.22      6.23 o 
  -8   0   2        0.74        0.08      0.31 o 
  -7   0   2      127.01      134.29      5.96 o 
  -6   0   2      893.16      893.07     30.75 o 
  -5   0   2      118.60      134.00      5.52 o 
  -4   0   2      462.39      480.03     16.22 o 
  -1   0   2     1358.37     1269.60     41.13 o 
   0   0   2      424.17      403.61      9.33 o 
   2   0   2     1884.75     2009.68     37.13 o 
   3   0   2      227.58      192.27      4.00 o 
   4   0   2      413.09      386.90      7.65 o 
   5   0   2      230.95      210.24      4.55 o 
   6   0   2      136.08      128.97      2.99 o 
   7   0   2        0.02        0.28      0.36 o 
   8   0   2       95.84      100.15      3.02 o 
   9   0   2       98.05      104.46      4.23 o 
 -10   1   2       17.20       18.80      1.51 o 
  -9   1   2       26.86       26.45      2.30 o 
  -8   1   2      351.45      364.08      8.70 o 
  -7   1   2      133.65      133.91      3.51 o 
  -6   1   2      671.07      701.45     13.58 o 
  -5   1   2      305.48      287.97      5.91 o 
  -4   1   2       40.17       56.16      2.36 o 
  -3   1   2     2673.88     2648.92     84.61 o 
  -2   1   2     3840.69     3780.96     84.02 o 
  -1   1   2     1226.11     1197.48     31.92 o 
   0   1   2     1546.00     1577.77     35.94 o 
   1   1   2       15.33       12.70      0.35 o 
   2   1   2     1050.11      989.92     14.60 o 
   3   1   2     1014.73      972.45     14.57 o 
   4   1   2        1.57        2.36      0.27 o 
   5   1   2       20.19       17.44      0.37 o 
   6   1   2        1.23        1.87      0.39 o 
   7   1   2       44.94       45.02      0.96 o 
   8   1   2      179.24      181.47      4.14 o 
   9   1   2       86.68       91.14      3.16 o 
 -10   2   2        5.76       17.10      3.48 o 
  -9   2   2        0.35        0.30      1.10 o 
  -8   2   2       41.91       39.01      1.58 o 
  -7   2   2      250.05      247.14      5.84 o 
  -6   2   2      253.00      269.00      5.97 o 
  -5   2   2       69.98       69.09      1.58 o 
  -4   2   2        7.94        9.56      0.47 o 
  -3   2   2     1031.22     1019.51     16.72 o 
  -1   2   2     3795.73     3821.73    119.46 o 
   0   2   2      926.29      888.89     22.08 o 
   2   2   2      123.12      140.99      3.89 o 
   3   2   2     1660.93     1635.49     23.75 o 
   4   2   2      613.59      621.02      9.54 o 
   5   2   2       10.40        9.14      0.51 o 
   6   2   2      482.73      473.20     16.53 o 
   7   2   2      588.57      601.03     12.06 o 
   8   2   2       13.01       10.65      1.35 o 
   9   2   2       47.05       42.64      1.91 o 
  -9   3   2        2.02        1.92      0.94 o 
  -8   3   2      154.87      155.63      4.46 o 
  -7   3   2        0.15        0.38      0.53 o 
  -6   3   2      197.41      203.79      4.17 o 
  -5   3   2      110.84      104.97      2.40 o 
  -4   3   2       90.65       87.18      1.78 o 
  -3   3   2      271.58      268.38      4.80 o 
  -2   3   2      381.18      389.37      7.69 o 
  -1   3   2        6.44        6.51      0.56 o 
   0   3   2      141.62      147.52      3.18 o 
   1   3   2      169.32      214.26      5.51 o 
   2   3   2      603.38      566.39      9.71 o 
   4   3   2      126.57      128.96      3.06 o 
   5   3   2      234.04      235.21      4.48 o 
   6   3   2       32.87       36.33      2.54 o 
   7   3   2      156.37      165.36      4.22 o 
   8   3   2      117.88      119.56      4.12 o 
   9   3   2        1.26        0.50      0.50 o 
  -9   4   2        1.35        3.26      2.41 o 
  -8   4   2       56.52       64.38      2.68 o 
  -7   4   2      224.75      233.52      6.01 o 
  -6   4   2       93.76       88.06      2.15 o 
  -5   4   2       85.05       86.87      1.94 o 
  -4   4   2      153.86      160.80      3.09 o 
  -3   4   2      154.09      155.15      3.64 o 
  -2   4   2        1.55        1.49      0.37 o 
  -1   4   2      257.25      254.59      5.18 o 
   0   4   2      158.41      150.32      3.94 o 
   1   4   2      269.32      271.28      5.61 o 
   2   4   2      187.02      181.70      3.53 o 
   3   4   2       69.33       73.85      2.75 o 
   4   4   2       56.27       55.64      1.41 o 
   5   4   2       18.82       19.20      1.93 o 
   6   4   2       91.51       95.78      5.53 o 
   7   4   2       85.03       99.36      3.56 o 
   8   4   2      123.40      133.13      4.44 o 
  -8   5   2      150.16      140.04      6.59 o 
  -7   5   2      146.20      155.67      5.34 o 
  -6   5   2       68.59       64.48      4.44 o 
  -5   5   2      117.69      126.84      3.38 o 
  -4   5   2       34.94       38.45      1.21 o 
  -3   5   2      724.23      735.72     14.53 o 
  -2   5   2      506.74      499.63     12.50 o 
  -1   5   2      252.63      251.35      6.50 o 
   0   5   2      335.79      335.40      5.82 o 
   1   5   2       66.42       69.11      1.65 o 
   2   5   2      144.09      153.03      3.18 o 
   3   5   2       20.35       20.47      0.72 o 
   4   5   2        7.55        5.91      0.57 o 
   5   5   2        0.02        0.33      0.26 o 
   6   5   2        6.69        6.84      0.68 o 
   7   5   2        0.05       -0.24      0.73 o 
  -6   6   2      131.26      138.39      4.68 o 
  -5   6   2        7.59        5.72      0.54 o 
  -4   6   2       19.63       20.54      1.26 o 
  -3   6   2       57.67       59.73      2.32 o 
  -2   6   2      550.28      552.59     11.88 o 
  -1   6   2      104.91      109.92      3.95 o 
   0   6   2        2.34        2.29      0.67 o 
   1   6   2      279.55      290.32      5.69 o 
   2   6   2       26.83       23.61      1.16 o 
   3   6   2      240.86      230.11      5.11 o 
   4   6   2      233.59      246.73      5.58 o 
   5   6   2      217.59      238.60      6.51 o 
   6   6   2       79.68       78.04      3.66 o 
  -5   7   2       14.24       13.60      1.89 o 
  -4   7   2       41.98       40.31      2.87 o 
  -3   7   2       42.08       38.74      2.50 o 
  -2   7   2      107.56      108.74      4.84 o 
  -1   7   2        0.11        0.59      0.63 o 
   0   7   2        0.03       -0.53      0.53 o 
   1   7   2       13.90       14.15      0.80 o 
   2   7   2      169.33      172.01      4.88 o 
   3   7   2       99.91       99.29      8.66 o 
   4   7   2       20.62       17.27      1.80 o 
 -10   1   3       24.74       24.52      2.29 o 
  -9   1   3       21.95       20.65      1.19 o 
  -8   1   3      176.12      178.85      7.36 o 
  -7   1   3      463.91      462.33     10.18 o 
  -6   1   3        2.32        3.15      0.92 o 
  -5   1   3      195.40      179.03      4.01 o 
  -4   1   3      443.92      470.49     11.63 o 
  -3   1   3      515.78      533.16     12.70 o 
  -2   1   3        8.42       13.20      1.75 o 
  -1   1   3       57.44       67.33      1.93 o 
   0   1   3     1372.38     1345.70     25.02 o 
   1   1   3      729.51      726.38      9.80 o 
   2   1   3      335.10      323.93      4.55 o 
   3   1   3      158.51      161.50      2.64 o 
   4   1   3      107.63      108.41      2.04 o 
   5   1   3      121.68      129.72      2.72 o 
   6   1   3      111.98      108.88      3.59 o 
   7   1   3      339.32      346.62      6.56 o 
   8   1   3       36.10       34.12      1.27 o 
   9   1   3       42.55       39.22      1.69 o 
 -10   2   3        9.30        5.57      1.37 o 
  -9   2   3       47.25       47.77      2.05 o 
  -8   2   3        1.33        0.70      0.38 o 
  -7   2   3        9.53        6.24      0.82 o 
  -6   2   3        8.63        9.60      0.62 o 
  -5   2   3       38.39       42.89      1.90 o 
  -4   2   3      220.14      239.43      7.06 o 
  -3   2   3      461.38      477.00      9.43 o 
  -2   2   3       89.09       85.54      1.93 o 
  -1   2   3        0.73        1.79      0.30 o 
   0   2   3      914.06      936.47     17.40 o 
   1   2   3      224.23      226.47      4.01 o 
   2   2   3      242.72      233.05      3.77 o 
   3   2   3       54.76       58.84      2.17 o 
   4   2   3       88.85       88.85      1.73 o 
   5   2   3      125.19      125.55      4.34 o 
   6   2   3       37.34       40.86      1.14 o 
   7   2   3        8.91        8.13      0.57 o 
   8   2   3        1.44        2.64      0.53 o 
   9   2   3        7.12        5.28      0.80 o 
  -9   3   3       15.73       17.36      1.11 o 
  -8   3   3       35.37       34.52      2.30 o 
  -7   3   3       53.32       40.96      1.63 o 
  -6   3   3        5.95        5.35      0.54 o 
  -5   3   3      110.74       97.33      5.45 o 
  -4   3   3       70.78       69.44      1.78 o 
  -3   3   3       18.92       19.46      0.92 o 
  -2   3   3        8.98        9.87      0.70 o 
  -1   3   3        4.84        6.09      1.17 o 
   0   3   3       41.38       45.64      1.71 o 
   1   3   3      104.80      102.91      5.28 o 
   2   3   3      169.80      160.19      3.46 o 
   3   3   3      170.17      165.12      3.07 o 
   4   3   3       15.04       14.46      1.41 o 
   5   3   3       56.55       55.79      5.53 o 
   6   3   3       95.23      101.32      5.17 o 
   7   3   3       13.98       11.41      0.75 o 
   8   3   3       16.23       13.03      1.06 o 
  -9   4   3       36.87       37.73      4.16 o 
  -8   4   3        3.56        2.87      1.03 o 
  -7   4   3        5.38        3.51      0.82 o 
  -6   4   3      125.27      125.15      3.31 o 
  -5   4   3      432.58      416.52      8.85 o 
  -4   4   3       87.47       84.55      2.24 o 
  -3   4   3      367.45      371.78      9.58 o 
  -2   4   3      111.80      111.42      3.51 o 
  -1   4   3       38.85       39.47      2.20 o 
   0   4   3       39.42       40.59      1.72 o 
   1   4   3       18.56       21.10      0.84 o 
   2   4   3       10.40       11.87      0.49 o 
   3   4   3       95.06      100.60      2.09 o 
   4   4   3       51.40       51.02      3.25 o 
   5   4   3        9.42        7.70      0.90 o 
   6   4   3       29.42       29.41      2.42 o 
   7   4   3       17.96       14.21      1.20 o 
   8   4   3       12.10       10.61      1.05 o 
  -8   5   3      116.25      108.66      4.09 o 
  -7   5   3        8.91        8.67      0.85 o 
  -6   5   3       76.18       77.30      3.04 o 
  -5   5   3      106.40      109.25      3.94 o 
  -4   5   3       28.01       26.91      1.85 o 
  -3   5   3       84.10       85.18      2.95 o 
  -2   5   3      429.55      445.21     16.30 o 
  -1   5   3      377.40      382.20     10.23 o 
   0   5   3       17.75       21.32      1.85 o 
   1   5   3       91.26       96.29      2.07 o 
   2   5   3      111.29       99.38      2.16 o 
   3   5   3       21.68       20.35      0.82 o 
   4   5   3       64.55       58.20      1.51 o 
   5   5   3      101.74      108.92      3.41 o 
   6   5   3      138.55      144.82      5.24 o 
   7   5   3       12.58       10.24      0.92 o 
  -6   6   3        1.01       -0.01      0.70 o 
  -5   6   3      122.78      135.71      5.83 o 
  -4   6   3       24.82       26.83      3.53 o 
  -3   6   3       48.38       55.09      3.44 o 
  -2   6   3      277.54      289.32     13.23 o 
  -1   6   3        7.99        6.52      1.22 o 
   0   6   3      383.39      396.09     11.24 o 
   1   6   3      236.71      233.02      6.06 o 
   2   6   3        1.48        1.02      0.34 o 
   3   6   3       19.38       21.49      1.02 o 
   4   6   3        7.57        7.14      0.55 o 
   5   6   3       67.74       69.26      2.90 o 
  -4   7   3        2.17        0.59      1.06 o 
  -3   7   3       18.61       19.07      1.59 o 
  -2   7   3       43.91       44.82      3.11 o 
  -1   7   3       32.62       34.93      2.15 o 
   0   7   3       33.13       34.12      1.62 o 
   1   7   3        0.00        0.04      0.45 o 
   2   7   3       12.11       13.43      2.33 o 
   3   7   3        6.62        6.77      1.17 o 
 -10   0   4      281.78      284.86     12.49 o 
  -9   0   4       23.18       18.36      1.56 o 
  -8   0   4     1011.96     1036.40     28.28 o 
  -7   0   4        0.95        0.16      0.47 o 
  -6   0   4      104.29      104.72      3.34 o 
  -5   0   4       49.56       46.26      1.62 o 
  -4   0   4      730.99      731.95     25.12 o 
  -3   0   4     2280.92     2215.53     72.65 o 
  -2   0   4      277.51      252.97      9.38 o 
  -1   0   4       66.96       45.15      2.11 o 
   0   0   4       28.05       45.32      1.35 o 
   1   0   4      680.45      751.08     14.10 o 
   2   0   4      542.78      526.18     10.07 o 
   3   0   4      235.60      211.88      3.65 o 
   4   0   4       76.78       90.71      2.15 o 
   5   0   4      359.77      365.72      7.92 o 
   6   0   4      466.62      471.00     10.08 o 
   7   0   4        6.53        5.99      0.55 o 
   8   0   4      166.56      174.27      5.80 o 
   9   0   4      174.77      190.36     12.64 o 
 -10   1   4        9.22        9.40      2.08 o 
  -9   1   4       41.20       41.15      2.81 o 
  -8   1   4        0.77        0.40      1.54 o 
  -7   1   4        0.87        0.49      0.35 o 
  -6   1   4        0.26        1.22      0.95 o 
  -5   1   4      705.40      729.61     17.73 o 
  -4   1   4     1336.97     1327.09     44.61 o 
  -3   1   4        0.77        0.56      0.41 o 
  -2   1   4        5.06        2.69      0.65 o 
  -1   1   4      371.03      385.29     10.23 o 
   0   1   4      817.07      758.03     12.53 o 
   1   1   4     2710.23     2702.14     42.43 o 
   2   1   4      345.32      345.30      6.41 o 
   3   1   4       29.52       24.53      1.40 o 
   4   1   4       80.44       75.08      1.69 o 
   5   1   4       43.56       41.53      1.91 o 
   6   1   4      484.19      503.33      8.72 o 
   7   1   4      102.41      104.98      2.71 o 
   8   1   4       16.08       15.39      1.05 o 
   9   1   4       31.17       27.36      2.24 o 
 -10   2   4        0.53        0.46      0.92 o 
  -9   2   4      114.03      122.43      4.72 o 
  -8   2   4      282.61      312.46      8.61 o 
  -7   2   4      116.79      115.33      3.26 o 
  -6   2   4      171.65      155.27      4.97 o 
  -5   2   4      945.66      977.67     23.58 o 
  -4   2   4      242.99      260.03      5.54 o 
  -3   2   4      591.75      598.51     11.64 o 
  -2   2   4      696.52      681.84     16.10 o 
  -1   2   4      472.99      435.00     17.03 o 
   0   2   4     3004.14     2957.06     66.10 o 
   1   2   4     1454.44     1522.49     28.17 o 
   2   2   4      225.47      219.92      4.00 o 
   3   2   4      261.11      255.74      5.43 o 
   4   2   4      231.08      221.89      6.17 o 
   5   2   4      214.35      218.41      4.05 o 
   6   2   4        1.85        1.51      0.36 o 
   7   2   4        7.03        5.33      0.54 o 
   8   2   4       26.96       23.47      1.17 o 
  -9   3   4      134.32      128.38      5.18 o 
  -8   3   4        7.66        6.48      0.66 o 
  -7   3   4       32.02       31.67      1.41 o 
  -6   3   4      265.48      285.42      7.71 o 
  -5   3   4      279.79      293.28      6.16 o 
  -4   3   4      410.55      401.63      8.28 o 
  -3   3   4      146.56      144.36      3.17 o 
  -2   3   4       49.32       51.26      1.86 o 
  -1   3   4        1.06        0.14      1.02 o 
   0   3   4      193.26      180.14      4.81 o 
   1   3   4     1203.25     1184.81     22.45 o 
   2   3   4        6.04        6.68      0.36 o 
   3   3   4       85.75       85.61      2.92 o 
   4   3   4      661.62      668.87     11.47 o 
   5   3   4       78.79       73.34      2.46 o 
   6   3   4      346.20      367.81      9.12 o 
   7   3   4      102.59       95.27      3.39 o 
   8   3   4       38.48       40.12      2.31 o 
  -8   4   4       40.36       35.51      1.75 o 
  -7   4   4        8.27        7.89      0.85 o 
  -6   4   4        0.56        1.40      0.34 o 
  -5   4   4       11.13        9.29      1.30 o 
  -4   4   4       96.46       95.30      4.01 o 
  -3   4   4     1056.34     1088.28     26.03 o 
  -2   4   4      166.10      178.82      5.28 o 
  -1   4   4       55.29       49.42      1.84 o 
   0   4   4       56.76       58.87      3.11 o 
   1   4   4        0.22       -0.06      0.55 o 
   2   4   4      377.35      373.15     10.48 o 
   3   4   4      248.87      249.52      7.24 o 
   4   4   4      184.41      189.51      4.76 o 
   5   4   4      225.71      227.26      5.91 o 
   6   4   4        3.81        4.40      0.65 o 
   7   4   4        6.18        5.91      0.78 o 
  -7   5   4        3.34        2.45      0.81 o 
  -6   5   4       29.60       27.03      1.96 o 
  -5   5   4       56.84       51.86      2.50 o 
  -4   5   4      289.22      299.73      8.37 o 
  -3   5   4       18.79       18.92      1.18 o 
  -2   5   4       36.57       33.45      1.76 o 
  -1   5   4       76.19       69.49      2.80 o 
   0   5   4      209.14      201.54      6.04 o 
   1   5   4      694.06      666.97     17.64 o 
   2   5   4      282.60      302.51      5.94 o 
   3   5   4       21.68       24.43      1.01 o 
   4   5   4        5.54        4.37      0.86 o 
   5   5   4       74.82       74.52      2.66 o 
   6   5   4      184.36      196.54      6.80 o 
  -6   6   4        5.40        3.31      0.89 o 
  -5   6   4      194.41      205.15      7.43 o 
  -4   6   4        0.45        0.92      0.70 o 
  -3   6   4       67.89       65.36      2.90 o 
  -2   6   4       46.54       47.68      2.56 o 
  -1   6   4      316.53      309.95     14.36 o 
   0   6   4      186.13      187.94      6.71 o 
   1   6   4        0.64        0.21      0.55 o 
   2   6   4        2.28        0.88      0.57 o 
   3   6   4        2.29        1.67      0.42 o 
   4   6   4        0.31        0.57      0.75 o 
   5   6   4       19.13       16.79      1.54 o 
  -4   7   4      189.70      182.99     11.03 o 
  -3   7   4        8.14        4.26      2.02 o 
  -2   7   4       37.50       37.35      2.38 o 
  -1   7   4        0.01       -0.56      0.56 o 
   0   7   4        1.01        0.55      1.00 o 
   1   7   4       12.28        9.48      0.94 o 
   2   7   4       17.22       14.67      1.28 o 
   3   7   4       17.81       19.72      2.16 o 
 -10   1   5       43.84       39.45      2.15 o 
  -9   1   5        0.15        1.26      0.73 o 
  -8   1   5        2.33        2.58      0.64 o 
  -7   1   5       43.84       42.25      2.47 o 
  -6   1   5      402.16      406.79     10.65 o 
  -5   1   5      206.18      202.15      8.29 o 
  -4   1   5       75.96       82.42      3.53 o 
  -3   1   5       10.62        9.56      1.03 o 
  -2   1   5      159.47      167.73      3.82 o 
  -1   1   5      216.88      220.72      4.76 o 
   0   1   5      879.06      887.56     14.62 o 
   1   1   5       21.85       26.81      0.91 o 
   2   1   5      115.50      129.88      2.20 o 
   3   1   5      171.49      163.26      2.55 o 
   4   1   5      323.18      327.29      6.09 o 
   5   1   5       28.54       26.30      0.89 o 
   6   1   5       10.02        6.46      0.56 o 
   7   1   5       13.75       13.16      0.78 o 
   8   1   5       35.96       33.36      1.44 o 
  -9   2   5        1.82        2.05      0.67 o 
  -8   2   5        5.93        4.40      0.82 o 
  -7   2   5        0.81        0.94      0.43 o 
  -6   2   5       48.59       54.33      2.12 o 
  -5   2   5        1.98        2.00      0.40 o 
  -4   2   5      142.17      153.46      3.48 o 
  -3   2   5        5.32        2.87      0.53 o 
  -2   2   5      124.16      127.27      3.60 o 
  -1   2   5       65.78       65.15      1.61 o 
   0   2   5       13.04       12.09      0.53 o 
   1   2   5      318.63      317.81      4.89 o 
   2   2   5      257.85      258.11      3.93 o 
   3   2   5       66.33       67.74      1.65 o 
   4   2   5        6.93        8.59      0.62 o 
   5   2   5       24.32       23.07      0.96 o 
   6   2   5       37.89       38.02      2.29 o 
   7   2   5       21.86       20.20      0.92 o 
   8   2   5        0.31        0.15      0.61 o 
  -9   3   5        8.42        9.77      1.83 o 
  -8   3   5       25.39       20.30      1.61 o 
  -7   3   5        1.13        3.18      0.74 o 
  -6   3   5      183.41      174.12      5.43 o 
  -5   3   5      109.53       99.49      2.99 o 
  -4   3   5        4.48        6.14      1.62 o 
  -3   3   5       94.99       98.41      3.77 o 
  -2   3   5      301.08      299.77      9.76 o 
  -1   3   5       63.56       60.28      2.10 o 
   0   3   5       30.28       31.57      0.95 o 
   1   3   5       39.42       39.76      1.28 o 
   2   3   5       34.18       36.12      0.98 o 
   3   3   5      493.60      502.02      7.97 o 
   4   3   5      329.28      340.87      6.71 o 
   5   3   5       68.79       68.96      1.91 o 
   6   3   5       13.73       11.27      1.03 o 
   7   3   5        0.02       -0.01      0.89 o 
  -8   4   5       27.31       21.58      1.38 o 
  -7   4   5        0.17       -0.68      0.79 o 
  -6   4   5        6.91        6.96      0.67 o 
  -5   4   5      111.68      120.27      3.10 o 
  -4   4   5      472.75      477.08      9.94 o 
  -3   4   5        3.40        1.96      0.93 o 
  -2   4   5      300.11      299.90      8.14 o 
  -1   4   5       83.11       79.11      2.96 o 
   0   4   5       77.83       84.73      2.81 o 
   1   4   5       15.25       16.65      1.18 o 
   2   4   5       37.73       38.76      2.31 o 
   3   4   5        0.04        0.38      0.75 o 
   4   4   5        5.35        6.26      1.64 o 
   5   4   5        2.35        3.28      0.54 o 
   6   4   5        0.40        1.38      0.49 o 
   7   4   5       39.79       39.42      2.15 o 
  -7   5   5      211.24      214.39      8.82 o 
  -6   5   5       13.70       13.27      1.46 o 
  -5   5   5       14.20       15.16      1.25 o 
  -4   5   5      132.23      131.71      9.42 o 
  -3   5   5        0.03        1.48      0.66 o 
  -2   5   5        8.37       10.40      2.68 o 
  -1   5   5        9.87        5.74      1.08 o 
   0   5   5       13.62       12.45      1.36 o 
   1   5   5        6.98        8.18      1.14 o 
   2   5   5        3.21        3.27      0.52 o 
   3   5   5       10.25       14.88      0.73 o 
   4   5   5        0.06       -0.39      0.43 o 
   5   5   5      110.75      116.51      4.46 o 
   6   5   5        0.77        1.26      0.64 o 
  -6   6   5        0.14        0.43      1.06 o 
  -5   6   5        0.15       -0.50      0.63 o 
  -4   6   5        4.27        5.27      1.05 o 
  -3   6   5        7.32        7.15      1.05 o 
  -2   6   5       11.65       11.01      2.26 o 
  -1   6   5       26.51       24.48      1.64 o 
   0   6   5        0.45       -0.67      1.18 o 
   1   6   5      138.86      138.60      6.70 o 
   2   6   5      150.95      146.57      5.02 o 
   3   6   5        0.88        0.59      1.14 o 
   4   6   5        0.32        1.76      0.76 o 
  -3   7   5      163.45      157.46     10.39 o 
  -2   7   5      551.73      531.38     28.93 o 
  -1   7   5        0.12        0.12      0.87 o 
   0   7   5      118.87      117.69      6.02 o 
   1   7   5       20.08       18.43      2.16 o 
  -9   0   6        3.11        2.32      0.75 o 
  -8   0   6       35.77       38.12      2.09 o 
  -7   0   6     1232.10     1273.18     33.13 o 
  -6   0   6      286.07      279.38     11.96 o 
  -5   0   6      183.28      171.30      7.72 o 
  -4   0   6      306.84      281.27     10.73 o 
  -3   0   6      999.16      977.47     33.35 o 
  -2   0   6     3073.32     3132.22    100.43 o 
  -1   0   6     1555.24     1591.85     51.57 o 
   0   0   6       15.28       23.16      1.21 o 
   1   0   6      136.61      131.69      2.88 o 
   2   0   6      127.32      138.55      3.10 o 
   3   0   6      531.85      530.51     10.70 o 
   4   0   6      796.91      782.36     15.79 o 
   5   0   6        1.23        0.78      0.35 o 
   6   0   6       51.46       55.37      2.05 o 
   7   0   6      257.49      268.17      8.42 o 
   8   0   6       91.97       81.29      6.22 o 
  -9   1   6       19.79       17.91      2.38 o 
  -8   1   6       18.60       17.04      1.19 o 
  -7   1   6       11.72       11.23      0.86 o 
  -6   1   6      319.35      326.70      7.45 o 
  -5   1   6      306.97      300.10      8.44 o 
  -4   1   6       55.90       56.95      2.35 o 
  -3   1   6       87.80       84.42      3.57 o 
  -2   1   6        0.12        0.42      0.41 o 
  -1   1   6      323.90      326.81      6.76 o 
   0   1   6      434.09      406.82      7.00 o 
   1   1   6      287.14      274.93      4.45 o 
   2   1   6      186.92      196.13      3.29 o 
   3   1   6       83.04       83.96      3.18 o 
   4   1   6        9.30       11.41      0.63 o 
   5   1   6      101.96       99.87      2.70 o 
   6   1   6       76.31       74.90      2.21 o 
   7   1   6      176.62      182.05      5.08 o 
   8   1   6       58.78       56.15      3.96 o 
  -9   2   6       26.15       24.36      1.86 o 
  -8   2   6       40.99       39.57      2.23 o 
  -7   2   6       48.92       54.41      5.67 o 
  -6   2   6        0.34        2.54      0.63 o 
  -5   2   6      241.98      242.96      6.62 o 
  -4   2   6        1.66        1.23      1.06 o 
  -3   2   6      193.95      191.56      5.39 o 
  -2   2   6      164.95      181.22      6.26 o 
  -1   2   6      261.27      279.39      6.99 o 
   0   2   6      420.08      439.23      7.57 o 
   1   2   6       50.39       55.38      1.16 o 
   2   2   6      103.71      103.46      2.54 o 
   3   2   6      282.59      279.88      4.84 o 
   4   2   6      458.23      478.94      8.93 o 
   5   2   6        7.84        6.60      0.58 o 
   6   2   6       27.90       24.66      1.21 o 
   7   2   6       59.24       53.72      2.53 o 
  -9   3   6        1.70        0.72      2.44 o 
  -8   3   6        9.72       10.29      1.38 o 
  -7   3   6       69.85       73.43      3.18 o 
  -6   3   6      146.04      147.33      4.78 o 
  -5   3   6     1037.05     1083.26     21.85 o 
  -4   3   6       86.43       87.17      2.22 o 
  -3   3   6        1.69        2.09      1.20 o 
  -2   3   6       14.34       15.35      1.53 o 
  -1   3   6      408.53      421.82      8.43 o 
   0   3   6      575.06      589.16     11.66 o 
   1   3   6      104.90      104.30      2.04 o 
   2   3   6      300.71      298.56      5.73 o 
   3   3   6        2.57        2.14      0.26 o 
   4   3   6      422.08      438.06      8.26 o 
   5   3   6       12.09       12.66      1.19 o 
   6   3   6        3.12        3.01      0.66 o 
   7   3   6       30.34       26.44      1.92 o 
  -8   4   6       89.08       96.11      4.31 o 
  -7   4   6      140.73      142.90      5.94 o 
  -6   4   6       58.59       61.21      2.14 o 
  -5   4   6       58.75       57.29      4.34 o 
  -4   4   6       91.85       88.17      2.24 o 
  -3   4   6      121.98      112.60      6.00 o 
  -2   4   6     1326.12     1316.69     51.05 o 
  -1   4   6      925.65      933.22     23.03 o 
   0   4   6       29.70       29.93      1.81 o 
   1   4   6       50.91       46.83      1.99 o 
   2   4   6        2.77        2.48      0.41 o 
   3   4   6      174.11      183.63      5.15 o 
   4   4   6      286.27      283.57     11.11 o 
   5   4   6       38.96       34.15      4.07 o 
   6   4   6       25.59       21.86      2.97 o 
  -7   5   6       36.67       37.27      3.22 o 
  -6   5   6      168.06      167.81      7.35 o 
  -5   5   6       30.48       35.43      3.79 o 
  -4   5   6        0.45       -0.17      0.83 o 
  -3   5   6       11.06       11.24      2.45 o 
  -2   5   6        4.96        6.06      1.77 o 
  -1   5   6       15.38       15.44      2.38 o 
   0   5   6       61.98       60.44      2.58 o 
   1   5   6       68.53       67.60      2.44 o 
   2   5   6       84.66       69.49      2.90 o 
   3   5   6      116.76      120.87      4.95 o 
   4   5   6        2.13        2.05      1.82 o 
   5   5   6       60.55       54.92      2.62 o 
  -5   6   6       42.34       38.57      4.47 o 
  -4   6   6        2.75        1.22      0.73 o 
  -3   6   6        9.06        8.85      1.79 o 
  -2   6   6        6.49        4.24      1.43 o 
  -1   6   6        1.42        2.06      0.76 o 
   0   6   6        0.09        1.30      0.99 o 
   1   6   6       21.48       18.76      1.22 o 
   2   6   6       33.16       33.57      2.24 o 
   3   6   6       47.72       48.21      1.88 o 
  -9   1   7       81.34       82.66      4.51 o 
  -8   1   7        6.39        7.17      1.32 o 
  -7   1   7       78.48       80.74      2.89 o 
  -6   1   7       67.56       68.81      2.08 o 
  -5   1   7        3.53        2.16      0.60 o 
  -4   1   7        0.48       -0.11      0.82 o 
  -3   1   7        6.63        7.40      0.82 o 
  -2   1   7        4.08        5.17      0.76 o 
  -1   1   7      215.24      217.94      4.93 o 
   0   1   7       40.53       44.60      2.12 o 
   1   1   7      827.69      866.80     13.22 o 
   2   1   7      228.55      227.89      3.96 o 
   3   1   7       89.01       77.41      1.67 o 
   4   1   7        0.27        0.44      0.35 o 
   5   1   7       79.36       84.15      3.36 o 
   6   1   7        6.30        7.85      0.74 o 
   7   1   7        5.96        5.21      3.41 o 
  -9   2   7        0.15       -0.77      0.84 o 
  -8   2   7       23.32       20.49      1.22 o 
  -7   2   7        8.80        9.59      1.20 o 
  -6   2   7       11.33       12.10      0.98 o 
  -5   2   7       89.69       88.59      7.49 o 
  -4   2   7       49.92       48.98      2.17 o 
  -3   2   7      209.22      223.47      5.17 o 
  -2   2   7       85.04       84.75      2.41 o 
  -1   2   7       13.72       17.73      0.75 o 
   0   2   7        7.50        9.32      0.52 o 
   1   2   7       26.26       24.76      2.02 o 
   2   2   7       15.66       14.77      0.81 o 
   3   2   7      107.51      109.37      2.45 o 
   4   2   7        6.74        5.92      0.93 o 
   5   2   7       18.51       20.34      1.01 o 
   6   2   7        2.02        1.89      0.63 o 
   7   2   7       17.54       16.28      1.55 o 
  -8   3   7      100.39      111.64      5.17 o 
  -7   3   7      111.98      111.30      4.79 o 
  -6   3   7       29.04       24.14      1.31 o 
  -5   3   7       11.98       10.51      0.70 o 
  -4   3   7       29.56       25.19      2.33 o 
  -3   3   7        0.66        0.01      0.19 o 
  -2   3   7        8.64       10.56      2.55 o 
  -1   3   7      105.81      103.39      2.59 o 
   0   3   7       31.90       27.71      2.13 o 
   1   3   7       12.75       14.18      0.59 o 
   2   3   7      115.27      122.21      2.59 o 
   3   3   7       58.25       53.72      1.36 o 
   4   3   7       32.25       29.71      2.31 o 
   5   3   7       49.67       52.01      2.63 o 
   6   3   7        3.06        2.43      0.56 o 
  -7   4   7        8.84        8.63      1.00 o 
  -6   4   7        0.26        0.18      0.36 o 
  -5   4   7       16.70       16.41      1.80 o 
  -4   4   7       31.26       35.45      1.93 o 
  -3   4   7       82.04       82.55      3.10 o 
  -2   4   7        4.76        2.56      0.93 o 
  -1   4   7       19.37       18.45      2.95 o 
   0   4   7      119.66      121.71      4.71 o 
   1   4   7      336.26      361.40      7.50 o 
   2   4   7        0.62        0.21      0.88 o 
   3   4   7      167.17      173.54      4.91 o 
   4   4   7        5.82        7.78      1.94 o 
   5   4   7        0.01        2.63      5.83 o 
  -6   5   7        8.38       10.55      2.72 o 
  -5   5   7       65.32       69.57      3.92 o 
  -4   5   7       49.02       50.39      2.80 o 
  -3   5   7       13.95       14.10      1.29 o 
  -2   5   7       18.38       17.16      1.88 o 
  -1   5   7        9.27        6.58      1.12 o 
   0   5   7       54.00       56.02      3.51 o 
   1   5   7       78.98       80.44      2.87 o 
   2   5   7       43.08       36.69      1.76 o 
   3   5   7       13.06       11.46      0.64 o 
   4   5   7      124.90      122.36     11.48 o 
  -4   6   7        3.95        2.57      1.02 o 
  -3   6   7       99.54       92.75      4.99 o 
  -2   6   7       47.09       44.41      3.17 o 
  -1   6   7        4.34        7.54      3.13 o 
   0   6   7        0.99        1.19      3.03 o 
   1   6   7       15.85       16.27      2.28 o 
   2   6   7        1.08        1.91      0.64 o 
  -9   0   8      112.46      112.83      5.20 o 
  -8   0   8       22.09       23.46      2.07 o 
  -7   0   8        2.11        4.96      1.17 o 
  -6   0   8       57.86       57.92      3.34 o 
  -5   0   8       98.99       90.95      4.67 o 
  -4   0   8       11.31       12.17      2.15 o 
  -3   0   8       81.50       78.60      3.78 o 
  -2   0   8      333.00      314.83     12.02 o 
  -1   0   8      181.55      177.43      7.35 o 
   0   0   8       13.47       12.57      1.02 o 
   1   0   8       17.47       17.31      0.99 o 
   2   0   8      205.58      207.70      5.06 o 
   3   0   8       21.11       22.26      0.95 o 
   4   0   8        0.02        0.59      0.32 o 
   5   0   8       94.02       91.43      3.48 o 
   6   0   8       74.33       70.58      4.85 o 
  -8   1   8       62.31       66.58      7.83 o 
  -7   1   8      268.83      282.81      7.09 o 
  -6   1   8       65.37       69.75      3.23 o 
  -5   1   8      109.31      117.28      4.52 o 
  -4   1   8      185.67      192.20      6.07 o 
  -3   1   8       20.21       19.31      2.96 o 
  -2   1   8      476.75      472.06     10.29 o 
  -1   1   8      129.10      132.82      3.44 o 
   0   1   8        7.79       11.98      0.75 o 
   1   1   8      369.73      369.33      6.08 o 
   2   1   8      161.10      153.08      2.98 o 
   3   1   8      197.66      192.28      3.79 o 
   4   1   8       88.28       88.64      2.10 o 
   5   1   8        0.32        0.57      0.49 o 
   6   1   8       46.75       46.87      3.18 o 
  -8   2   8      176.91      183.45      6.63 o 
  -7   2   8       68.79       64.41      3.19 o 
  -6   2   8      107.40      104.15      3.62 o 
  -5   2   8      292.65      291.47      9.09 o 
  -4   2   8      762.45      769.91     20.56 o 
  -3   2   8      781.46      799.25     16.34 o 
  -2   2   8       25.41       22.44      2.56 o 
  -1   2   8        1.75        0.68      0.75 o 
   0   2   8        0.75        0.99      0.34 o 
   1   2   8      380.18      390.12      6.54 o 
   2   2   8      450.85      485.73      8.37 o 
   3   2   8       45.27       46.87      1.30 o 
   4   2   8       90.18       94.10      4.20 o 
   5   2   8      150.85      159.97      5.60 o 
   6   2   8       10.15        9.09      1.16 o 
  -8   3   8       85.25       89.74      7.18 o 
  -7   3   8      210.68      212.79      8.57 o 
  -6   3   8       35.71       34.88      1.82 o 
  -5   3   8        6.76        5.64      0.71 o 
  -4   3   8      647.59      681.47     15.47 o 
  -3   3   8       38.91       42.57      4.41 o 
  -2   3   8      389.58      393.49      7.50 o 
  -1   3   8       65.68       66.01      1.78 o 
   0   3   8      131.05      134.69      3.07 o 
   1   3   8      337.72      342.37      5.88 o 
   2   3   8       19.00       16.73      0.70 o 
   3   3   8        5.72        5.20      1.28 o 
   4   3   8       53.02       52.87      2.41 o 
   5   3   8      124.72      119.35      4.71 o 
  -7   4   8       74.30       55.09      5.22 o 
  -6   4   8        0.45       -0.21      0.39 o 
  -5   4   8        7.85        7.53      0.59 o 
  -4   4   8        3.63        2.72      1.11 o 
  -3   4   8       55.08       60.28      4.17 o 
  -2   4   8        0.01        1.42      0.85 o 
  -1   4   8       40.82       38.50      2.28 o 
   0   4   8      142.16      135.72      4.85 o 
   1   4   8       26.73       23.58      1.71 o 
   2   4   8      141.58      137.03      3.02 o 
   3   4   8        3.11        3.66      0.65 o 
   4   4   8        0.54        0.97      0.56 o 
  -5   5   8       88.77       81.47      6.74 o 
  -4   5   8       37.27       30.80      2.60 o 
  -3   5   8       38.42       41.39      2.54 o 
  -2   5   8      221.22      212.03      8.46 o 
  -1   5   8       42.29       40.77      3.12 o 
   0   5   8        2.35        2.01      0.78 o 
   1   5   8       29.16       31.26      1.50 o 
   2   5   8       15.62       15.89      1.07 o 
   3   5   8       44.78       35.68      5.32 o 
  -2   6   8      189.21      200.53     12.97 o 
  -1   6   8        0.82       13.15      4.82 o 
   0   6   8       37.04       40.08      3.02 o 
  -8   1   9       16.80       13.22      1.39 o 
  -7   1   9        9.80        8.50      1.04 o 
  -6   1   9        8.99        7.86      1.82 o 
  -5   1   9       48.01       47.53      2.41 o 
  -4   1   9        5.89        5.37      0.96 o 
  -3   1   9       40.82       34.39      3.02 o 
  -2   1   9       10.69        8.91      1.01 o 
  -1   1   9       10.45       10.14      0.78 o 
   0   1   9      271.03      287.70      5.11 o 
   1   1   9       72.22       74.92      4.58 o 
   2   1   9       48.14       49.83      2.81 o 
   3   1   9       80.45       85.66      2.14 o 
   4   1   9      167.28      172.18      4.07 o 
   5   1   9       30.88       28.67      3.04 o 
  -7   2   9       50.93       51.90      2.39 o 
  -6   2   9       37.02       36.96      2.34 o 
  -5   2   9       28.81       29.35      2.75 o 
  -4   2   9       12.28       11.69      1.22 o 
  -3   2   9       64.22       60.85      2.48 o 
  -2   2   9       77.15       80.22      2.89 o 
  -1   2   9       96.68       95.98      2.38 o 
   0   2   9        5.86        5.07      0.53 o 
   1   2   9        0.93        0.89      0.35 o 
   2   2   9       44.68       42.73      1.34 o 
   3   2   9       16.05       14.30      1.00 o 
   4   2   9       13.35       12.98      1.68 o 
   5   2   9        3.04        2.82      1.38 o 
  -7   3   9       27.40       25.10      1.52 o 
  -6   3   9       16.12       13.68      2.20 o 
  -5   3   9        3.65        4.28      0.77 o 
  -4   3   9        2.46        3.44      2.66 o 
  -3   3   9        0.47        0.04      0.34 o 
  -2   3   9       11.89       12.04      1.62 o 
  -1   3   9       46.90       41.12      1.42 o 
   0   3   9       57.73       61.02      1.88 o 
   1   3   9       46.28       47.87      3.03 o 
   2   3   9        3.64        3.72      1.00 o 
   3   3   9       16.59       14.89      0.84 o 
   4   3   9       39.09       36.23      2.05 o 
  -6   4   9        5.92        2.52      1.37 o 
  -5   4   9        0.44        0.39      0.65 o 
  -4   4   9        0.14       -0.01      0.79 o 
  -3   4   9        0.44        0.39      0.54 o 
  -2   4   9        0.14       -0.76      0.77 o 
  -1   4   9        6.71        4.15      0.72 o 
   0   4   9       12.06       13.85      5.64 o 
   1   4   9        0.26        0.37      0.87 o 
   2   4   9      227.69      243.53      6.30 o 
   3   4   9        4.53        3.95      0.87 o 
  -4   5   9       48.34       47.63      4.76 o 
  -3   5   9        5.76        4.68      1.33 o 
  -2   5   9      114.30      107.04      7.27 o 
  -1   5   9      151.24      151.26      6.55 o 
   0   5   9        6.01        3.62      0.83 o 
   1   5   9       32.69       31.56      2.03 o 
  -7   0  10       23.96       20.64      4.05 o 
  -6   0  10      110.07      105.75      6.97 o 
  -5   0  10      384.98      374.17     17.48 o 
  -4   0  10      300.53      304.02     14.22 o 
  -3   0  10       92.53       85.65      4.88 o 
  -2   0  10      171.78      161.59      8.14 o 
  -1   0  10       55.33       55.19      2.42 o 
   0   0  10       19.45       19.62      1.39 o 
   1   0  10      434.94      451.07     12.53 o 
   2   0  10      115.48      122.22      4.72 o 
   3   0  10       92.66       99.40      4.50 o 
   4   0  10       42.74       38.82      2.42 o 
  -7   1  10       42.03       42.73      2.54 o 
  -6   1  10       76.67       78.29      4.04 o 
  -5   1  10       53.59       54.17      3.00 o 
  -4   1  10        0.97        0.26      0.59 o 
  -3   1  10       12.99       12.92      2.29 o 
  -2   1  10       81.90       82.36      3.25 o 
  -1   1  10      459.45      467.85     12.57 o 
   0   1  10      166.50      159.28      5.88 o 
   1   1  10       66.66       60.99      4.26 o 
   2   1  10        0.21       -0.18      0.43 o 
   3   1  10       23.00       21.61      1.13 o 
   4   1  10      169.14      170.27      4.44 o 
  -6   2  10      183.25      184.71      9.27 o 
  -5   2  10       71.33       73.32      3.72 o 
  -4   2  10      293.74      298.95      9.80 o 
  -3   2  10      143.09      147.95      5.77 o 
  -2   2  10      203.02      219.65      4.85 o 
  -1   2  10       83.19       75.52      4.92 o 
   0   2  10       27.67       28.35      2.00 o 
   1   2  10      100.05       97.92      2.68 o 
   2   2  10       35.52       32.40      2.97 o 
   3   2  10        0.33        0.44      0.69 o 
  -6   3  10      267.87      273.63      8.54 o 
  -5   3  10        0.75        0.30      0.42 o 
  -4   3  10      229.50      228.01     10.64 o 
  -3   3  10        1.18        0.98      1.42 o 
  -2   3  10        1.69        1.51      0.52 o 
  -1   3  10      125.13      129.43      4.80 o 
   0   3  10       37.80       39.53      3.52 o 
   1   3  10       13.40       12.52      1.81 o 
   2   3  10       16.78       14.81      0.95 o 
   3   3  10        3.34        3.27      0.63 o 
  -4   4  10      117.93      108.40      5.39 o 
  -3   4  10        0.20        1.10      0.96 o 
  -2   4  10        0.35        0.96      1.30 o 
  -1   4  10       22.15       19.47      1.42 o 
   0   4  10      110.12      113.56      3.63 o 
   1   4  10      104.89       99.47      4.39 o 
  -6   1  11       11.74       10.87      2.18 o 
  -5   1  11        3.39        3.59      1.16 o 
  -4   1  11        5.60        4.02      2.16 o 
  -3   1  11       36.20       31.71      3.04 o 
  -2   1  11        0.14        0.58      1.23 o 
  -1   1  11        1.17        0.88      0.56 o 
   0   1  11        2.95        3.43      0.66 o 
   1   1  11       64.36       66.25      2.52 o 
   2   1  11       86.46       84.38      3.05 o 
  -5   2  11       39.39       35.04      5.48 o 
  -4   2  11       10.39        9.14      2.36 o 
  -3   2  11        2.72        2.25      0.74 o 
  -2   2  11        4.34        6.95      4.30 o 
  -1   2  11       10.84       11.06      3.26 o 
   0   2  11        3.20        4.55      1.07 o 
   1   2  11        3.89        3.71      0.60 o 
   2   2  11       11.19        9.18      0.72 o 
  -4   3  11       66.42       68.02      7.75 o 
  -3   3  11       45.32       41.16      2.12 o 
  -2   3  11        2.09        1.72      0.91 o 
  -1   3  11        0.01        0.29      1.04 o 
   0   3  11        5.62        3.22      0.53 o 
  -4   0  12      279.77      268.37     16.45 o 
  -3   0  12      561.31      569.94     30.26 o 
  -2   0  12        4.37        2.21      0.82 o 
  -1   0  12      368.63      385.17     13.79 o 
   0   0  12        0.07        0.55      0.90 o 
  -3   1  12        0.01        1.46      0.94 o 
  -2   1  12       81.54       70.53      5.59 o 
  -1   1  12       71.11       68.80      2.65 o 
   0   1  12       32.74       29.85      1.81 o 
                                                 
